# Supplementary material for: Associations with Blood Lead and Urinary Cadmium Concentrations in Relation to Mortality in the US Population: A Causal Survival Analysis with G-Computation
Source: Toxics. 2023 Jan 29;11(2):133. doi: 10.3390/toxics11020133 (PMC9966985; doi:10.3390/toxics11020133)
Supplement: Supplementary file 1 [file toxics-11-00133-s001.zip]

Archive with 1 entries (1 files):
- toxics-2146836-supplementary.pdf
